# Supplementary material for: Domain-specific expression of meristematic genes is defined by the LITTLE ZIPPER protein DTM in tomato
Source: Commun Biol. 2019 Apr 23;2:134. doi: 10.1038/s42003-019-0368-8 (PMC6478692; doi:10.1038/s42003-019-0368-8)
Supplement: Supplementary file 4 — Supplementary Data 1 [file 42003_2019_368_MOESM4_ESM.xlsx]

## Sheet: Fig.1f
WT_se	dtm-1_se	WT_pe	dtm-1_pe	WT_st	dtm-1_st	WT_ov	dtm-1_ov
6	31	6	19	6	27	4	12
7	9	6	9	6	14	4	8
5	9	6	10	6	15	4	9
5	8	6	9	7	13	5	12
5	14	6	14	6	15	4	11
5	8	7	8	6	8	4	9
6	9	6	11	7	16	4	16
6	20	6	17	7	21	4	15
6	15	6	12	8	13	5	12
5	10	6	12	7	17	4	11
6	12	6	16	7	22	4	10
6	22	6	25	7	26	4	11
6	11	6	11	6	15	5	9
7	10	7	11	7	15	4	7
6	17	8	18	6	23	4	8
6	10	7	9	7	16	4	11
5	10	6	12	6	21	4	13
6	11	7	10	8	19	4	9
	10		11		18		9
	23		25		20		14
	14		10		14		13
	8		10		14		10
	15		18		27		8
	11		12		16		7
	14		15		22		9
	14		12		15		7
	16		17		23		8
	10		12		20		10
	10		10		21		11
	12		14		19		12
	17		15		18		13
	12		12		18		16
	8		9		14		18
	10		10		15		14
	20		20		23		9
	10		10		13		10
	14		14		20		9
	19		25		21		8
	23		22		29		9
	10		10		15		12
	20		24		40		12
	9		8		13		11
