# Supplementary material for: Domain-specific expression of meristematic genes is defined by the LITTLE ZIPPER protein DTM in tomato
Source: Commun Biol. 2019 Apr 23;2:134. doi: 10.1038/s42003-019-0368-8 (PMC6478692; doi:10.1038/s42003-019-0368-8)
Supplement: Supplementary file 5 — Supplementary Data 2 [file 42003_2019_368_MOESM5_ESM.xlsx]

## Sheet: Fig 7c
		ΔCT (Gene-SleIF4a6)				Expression level
Replicate	plant pedigree	SlWUS	SlCLV3	SlSTM		SlWUS	SlCLV3	SlSTM
WT_rep1	18x007	7.8693	6.22014	3.63017		0.00427667	0.0134138	0.0807626
WT_rep2	18x007	9.60303	7.3018	4.02897		0.00128588	0.0063378	0.0612573
WT_rep3	18x007	9.53247	7.71612	4.00602		0.00135033	0.00475572	0.0622397
WT_rep4	18x94	9.529	7.9564	4.35788		0.00135359	0.00402609	0.0487695
WT_rep5	18x94	9.49944	8.69221	4.58992		0.00138161	0.00241761	0.0415236
WT_rep6	18x94	9.89406	8.81187	4.70118		0.00105097	0.00222517	0.0384419
dtm-1_rep1	18x007	7.2266	1.91609	2.0708		0.00667693	0.264971	0.238027
dtm-1_rep2	18x007	6.9638	2.42856	2.78996		0.00801101	0.18575	0.14459
dtm-1_rep3	18x007	6.70987	3.0207	2.78966		0.00955277	0.123219	0.14462
dtm-1_rep4	18x94	10.0528	2.98005	3.22982		0.00094147	0.12674	0.106593
dtm-1_rep5	18x94	9.14324	4.8058	3.5126		0.00176852	0.0357529	0.0876199
dtm-1_rep6	18x94	8.60822	3.71957	3.39063		0.00256252	0.0759099	0.0953497

## Sheet: Fig 7d
		ΔCT (Gene-SleIF4a6)				Expression level
Replicate	plant pedigree	SlWUS	SlCLV3	SlSTM		SlWUS	SlCLV3	SlSTM
WT_rep1	17x284	8.71351	7.72977	3.86796		0.00238217	0.00471095	0.0684899
WT_rep2	17x284	8.38066	5.67944	2.62466		0.00300034	0.0195127	0.162144
WT_rep3	17x284	13.3215	6.06843	8.37794		9.76849e-05	0.0149012	0.00300599
WT_rep4	18x95	9.33247	5.89342	2.44997		0.00155113	0.016823	0.183014
WT_rep5	18x95	8.51679	4.86067	2.8276		0.00273018	0.0344187	0.140866
WT_rep6	18x95	8.53127	6.21486	5.72312		0.00270291	0.0134629	0.0189309
dtm-cr5_rep1	17x284	6.00504	0.244184	1.38843		0.0155705	0.844293	0.381981
dtm-cr5_rep2	17x284	5.52715	-0.505607	1.80162		0.0216852	1.41972	0.286852
dtm-cr5_rep3	17x284	6.23203	-1.86058	1.61334		0.0133037	3.63153	0.326841
dtm-cr5_rep4	18x95	6.09951	-0.114652	1.73366		0.0145835	1.08271	0.300688
dtm-cr5_rep5	18x95	5.73817	-1.15176	7.91419		0.0187344	2.22185	0.00414564
dtm-cr5_rep6	18x95	5.7698	-0.254371	1.32784		0.0183281	1.19282	0.398365

## Sheet: Fig 7f
		ΔCT (Gene-SleIF4a6)				Expression level
Replicate	plant pedigree	SlWUS	SlCLV3	DTM		SlWUS	SlCLV3	DTM
WT_rep1	Moneymaker	7.76159	7.24839	6.17467		0.00460817	0.00657684	0.0138433
WT_rep2	Moneymaker	9.55436	8.1163	7.21014		0.00133	0.00360372	0.00675352
WT_rep3	Moneymaker	10.0465	7.95944	7.30075		0.00094561	0.00401762	0.00634241
WT_rep4	Moneymaker	8.01025	7.37004	6.54091		0.00387861	0.00604501	0.0107396
WT_rep5	Moneymaker	8.63107	7.37669	6.77838		0.00252226	0.00601722	0.00910972
slrev-cr2_rep1	18x113	9.68594	9.88193	9.05909		0.00121406	0.00105985	0.00187474
slrev-cr2_rep2	18x113	9.45287	11.2961	9.48888		0.00142693	0.000397691	0.00139175
slrev-cr2_rep3	18x113	8.6659	13.2085	8.37046		0.0024621	0.000105644	0.00302162
slrev-cr2_rep4	18x113	10.2864	Undetermined	8.99891		0.000800746	NA	0.00195461
slrev-cr2_rep5	18x113	10.3474	10.0105	8.41954		0.000767574	0.000969501	0.00292056
slrev-cr2_rep6	18x113	9.68899	10.6532	8.38531		0.0012115	0.000620981	0.00299069
slrev-cr2_rep7	18x113	10.6623	13.6364	8.17923		0.000617056	7.85318e-05	0.0034499
