# Supplementary material for: Domain-specific expression of meristematic genes is defined by the LITTLE ZIPPER protein DTM in tomato
Source: Commun Biol. 2019 Apr 23;2:134. doi: 10.1038/s42003-019-0368-8 (PMC6478692; doi:10.1038/s42003-019-0368-8)
Supplement: Supplementary file 6 — Supplementary Data 3 [file 42003_2019_368_MOESM6_ESM.xlsx]

## Sheet: Fig S10a
		ΔCT (Gene-SleIF4a6)				Expression level
Replicate	plant pedigree	SlWUS	SlCLV3	SlSTM		SlWUS	SlCLV3	SlSTM
WT_rep1	18x007	9.16983	10.3102	3.50131		0.00173622	0.000787634	0.0883081
WT_rep2	18x007	8.75577	10.6583	3.13371		0.0023134	0.000618771	0.113935
WT_rep3	18x007	8.21847	7.08116	3.28015		0.00335734	0.00738513	0.102938
dtm-1_rep1	18x007	8.17574	4.92943	3.06495		0.00345824	0.0328167	0.119498
dtm-1_rep2	18x007	7.98941	4.72018	3.72958		0.00393503	0.0379389	0.0753851
dtm-1_rep3	18x007	8.27814	4.45652	3.31825		0.00322131	0.0455464	0.100255

## Sheet: Fig S10b
		ΔCT (Gene-SleIF4a6)				Expression level
Replicate	plant pedigree	SlWUS	SlCLV3	SlSTM		SlWUS	SlCLV3	SlSTM
WT_rep1	17x284	6.93069	7.1423	3.68216		0.00819699	0.00707869	0.0779039
WT_rep2	17x284	8.57752	8.31169	2.6975		0.00261764	0.00314725	0.15416
WT_rep3	18x95	7.56722	4.23072	3.38449		0.00527277	0.0532629	0.0957561
dtm-cr5_rep1	17x284	6.43826	-2.35089	0.661577		0.0115317	5.10139	0.632187
dtm-cr5_rep2	17x284	5.73998	-0.867222	1.67329		0.0187108	1.82415	0.313537
dtm-cr5_rep3	17x284	5.84265	-0.194453	1.14405		0.0174256	1.14429	0.452488
dtm-cr5_rep4	18x95	6.47694	-1.15757	5.32564		0.0112266	2.23081	0.0249358

## Sheet: Fig S10c
		ΔCT (Gene-SleIF4a6)				Expression level
Replicate	plant pedigree	SlWUS	SlCLV3	SlSTM		SlWUS	SlCLV3	SlSTM
WT_rep1	18x007	8.82063	9.20896	4.10656		0.00221169	0.00168976	0.0580499
WT_rep2	18x007	9.6539	9.40262	4.60751		0.00124133	0.00147751	0.0410206
WT_rep3	18x007	9.30906	9.14453	3.68398		0.0015765	0.00176694	0.0778055
dtm-1_rep1	18x007	8.46206	4.6729	3.17829		0.00283573	0.0392028	0.110469
dtm-1_rep2	18x007	8.82805	5.53801	4.46726		0.00220035	0.0215226	0.0452084
dtm-1_rep3	18x007	7.8192	4.23137	3.13325		0.00442779	0.0532392	0.113972

## Sheet: Fig S10d
		ΔCT (Gene-SleIF4a6)				Expression level
Replicate	plant pedigree	SlWUS	SlCLV3	SlSTM		SlWUS	SlCLV3	SlSTM
WT_rep1	17x284	8.0108	7.02392	2.00127		0.00387711	0.00768404	0.24978
WT_rep2	17x284	7.88471	5.65888	2.08661		0.00423121	0.0197929	0.235434
WT_rep3	17x284	7.01589	5.17129	1.77491		0.0077269	0.0277516	0.292213
WT_rep4	18x95	7.8465	6.69508	3.1734		0.00434477	0.00965118	0.110844
dtm-cr5_rep1	17x284	4.50286	-1.87384	Undetermined		0.0441068	3.66507	NA
dtm-cr5_rep2	17x284	5.6367	-1.56116	1.15025		0.0200995	2.95092	0.450547
dtm-cr5_rep3	17x284	5.28389	-1.25789	1.28829		0.0256678	2.39146	0.409437
dtm-cr5_rep4	18x95	6.75639	0.837385	2.76511		0.00924964	0.559657	0.147103

## Sheet: Fig S10e
	ΔCT (Gene-SleIF4a6)			Expression level
Replicate	WT	Slrev-cr2		WT	Slrev-cr2
Rep1	3.85479	3.18789		0.0691181	0.109736
Rep2	5.46917	1.44649		0.0225744	0.366912
Rep3	3.20159	4.65635		0.108699	0.039655
Rep4	2.75335	4.27857		0.148306	0.0515256
Rep5	3.55113	5.19873		0.0853104	0.0272287
Rep6		2.3911			0.190637
Rep7		4.00537			0.258079
